# Supplementary material for: Vitrectomy with internal limiting membrane peeling versus nonsurgical treatment for diabetic macular edema with massive hard exudates
Source: PLoS One. 2020 Jul 31;15(7):e0236867. doi: 10.1371/journal.pone.0236867 (PMC7394381; doi:10.1371/journal.pone.0236867)
Supplement: S1 File — (XLS) [file pone.0236867.s001.xls]

## Sheet: minimal data set
No	PPV	age	gender	odos	followup	LORMAR0	LORMAR3	LORMAR6	LORMAR12	LORMAR_final	CST0	CST3	CST6	CST12	CST_final	lens0	combinedphaco	cataop	lens_final	cataop3	cataop6	cataop12	cataop_final	HE0	HE3	HE6	HE12	HE_final	Plaque	PVD	ERM	DM_duration	PDR	IVI/TA 1yr
1	1	63	0	0	20	2	1	0.8	1	0.52	396	296	309	274	243	1	0	1	0	0	0	0	1	8	6	3	0	0	0	1	1	20	1	3
2	1	54	1	1	38	1.4	0.7	0.7	0.7	0.3	286	277	458	350	277	1	1	0	0	1	1	1	1	6	3	2	1	0	0	0	1	2	1	1
3	1	58	1	0	15	2	3	2	2	2	501	401	220	220	220	1	0	0	1	0	0	0	0	5	3	1.5	x	1	1	0	0	20	1	1
4	1	63	1	0	32	1.4	2	1	0.8	0.4	619	526	424	274	196	1	0	0	1	0	0	0	0	3	1	0	x	0	0	0	0	20	1	1
5	1	78	0	0	30	2	1.7	1.4	1.3	3	1017	537		392	214	0	0	0	0	0	0	0	0	10	8	6	4	1	1	0	0	10	1	1
6	1	56	0	1	20	1	0.7	0.52	0.7	0.7	439	288	290	290	190	0	0	0	0	0	0	0	0	5	2	1	0	0	0	1	1	15	0	3
7	1	58	1	0	18	2	1.7	1.7	1.52	1.4	647	335			310	0	0	0	0	0	0	0	0	4	3	1	x	0	0	0	0	13	1	1
8	1	47	1	0	14	2	2	2	2	1.3	548	178	187	180	180	1	0	0	1	0	0	0	0	4	3	1.5	0	0	0	0	0	12	0	1
9	1	52	0	0	28	1.52	1.3	1	1	0.4	389	229	195	208	182	1	0	0	1	0	0	0	0	3	2	0.5	0	0	0	1	1	1	1	1
10	1	68	0	0	13	1	0.8	0.7	0.7	0.7	576	478	314	290	290	0	0	0	0	0	0	0	0	3	1	x	0	0	0	1	1	20	0	1
11	1	59	1	1	13	1.3	0.7	0.7	0.52	0.52	727	526	749	417	277	1	1	0	0	1	1	1	1	3	1.5	0	0	0	0	1	1	15	1	2
12	1	58	1	0	28	2	1.3	1.3	1	0.8	457	376	354	335	269	1	0	1	0	0	0	1	1	3	3	x	1	1	1	1	1	10	1	2
13	1	62	1	1	13	1.3	1	1	1	1	282	292	326	325	285	0	0	0	0	0	0	0	0	3	2	1	x	1	1	1	1	15	0	1
14	1	50	1	1	35	1.3	1.3	1	1	0.8	298	230	211	198	167	1	0	1	0	0	0	0	1	3	2	1	1	0	0	1	1	0.5	1	1
15	1	63	1	0	25	1.3	0.52	0.52	0.52	0.7	347	308	277	283	228	1	0	1	0	0	0	0	1	3	x	0	0	0	x	0	1	4	1	1
16	1	50	1	0	14	2	1.3	1.3	1.3	1.3	331	415		310	310	1	1	0	0	1	1	1	1	3	x	1	0	0	x	1	1	10	0	1
17	1	68	0	1	20	2	1.7	1	1.7	1.7	339	862	862	495	224	0	0	0	0	0	0	0	0	4	x	1	1	1	x	1	1		1	2
18	1	56	1	0	35	2	0.7	0.7	1	1.3	267		251		241	0	0	0	0	0	0	0	0	4	x	1	1	0	x	1	1		1	3
19	1	62	1	1	12	2	1.52	1	1	1	801	361	285	199	189	0	0	0	0	0	0	0	0	3	1	0	0	0	0	1	1		1	2
20	1	76	1	1	12	2	2	2	2	2	499	286	244	244	244	0	0	0	0	0	0	0	0	4	3	x	1	1	1	1	1		1	1
21	1	60	0	0	15	1.3	1.3	0.8	0.8	0.8	341	370	302	271	266	1	0	0	1	0	0	0	0	3	1	x	0.5	0.5	x	1	1		0	7
22	0	64	1	1	12	1.3	1	1	1	1	596		186	178	211	1	NA	0	1	0	0	0	0	4	x	3	3	3	1	NA	NA	1	1	8
23	0	64	1	0	12	1.3	1.3	1.3	1.3	1.3	598		667	689	927	1	NA	0	1	0	0	0	0	4	x	5	5	5	1	NA	NA		1	10
24	0	62	0	0	15	1	1	1	1	1	269	256	230	230	230	1	NA	0	1	0	0	0	0	3	2	1	x	0.5	0	NA	NA	15	1	2
25	0	44	0	0	16	1.3	1.7	1	0.7	0.7	620	350	320	300	300	1	NA	0	1	0	0	0	0	8	6	5	3	3	0	NA	NA	7	1	5
26	0	57	0	1	29	1.3	1.3	1.3	1.3	0.8	365	618	638	164	555	0	NA	0	0	0	0	0	0	5	3	2	0	0	0	NA	NA		1	2
27	0	52	0	0	38	1.52	2	1.7	1.7	1.7	340			192	192	0	NA	0	0	0	0	0	0	5	x	2	1	0	0	NA	NA		1	1
28	0	54	1	1	24	1.3	1.3	1	1.4	1.4	630	347	647	484	258	0	NA	0	0	0	0	0	0	3	2	1	1	0	0	NA	NA	20	1	4
29	0	54	1	0	24	1.3	1	0.52	0.4	0.4	617	310	406	384	232	0	NA	0	0	0	0	0	0	4	1.5	1	0	0	0	NA	NA	20	1	4
30	0	55	1	1	13	1.52	1.3	0.52	0.8	0.8	397	404	430	485	430	1	NA	0	1	0	0	0	0	3	2	2	1	1	0	NA	NA		0	4
31	0	59	1	0	13	1.3	1.3	1.4	1.52	1.3	446	406	583	374	296	0	NA	0	0	0	0	0	0	3	2	1	0	0	0	NA	NA		0	2
32	0	68	1	1	29	2	2	2	2	2	631	571	544	340	340	1	NA	0	1	0	0	0	0	5	5	3	2	1	0	NA	NA	15	1	2
33	0	68	1	0	29	1	1	1	1	1	603	467	317	328	328	1	NA	0	1	0	0	0	0	3	1	0	0	0	0	NA	NA		1	3
34	0	52	1	1	12	2	1.3	1.3	1.3	1.3	597		533	393	393	1	NA	0	1	0	0	0	0	6	5	4	2	2	1	NA	NA	1	1	3
35	0	52	1	0	12	2	1.6	1.6	1.6	1.6	530		451	314	314	1	NA	0	1	0	0	0	0	5	4	3	2	2	1	NA	NA		1	3
36	0	63	0	1	20	1	1	1.52	1.4	1.7	316	276	327	240	209	1	NA	1	0	0	0	0	1	6	5	4	1	0	0	NA	NA		1	2
37	0	58	1	1	15	2	2	2	2	2	440	533	729	333	333	1	NA	0	1	0	0	0	0	3	2	2	1	1	1	NA	NA		1	1
38	0	52	1	0	13	1.3	2	1.3	1.3	1.3	402	818	1077	312	370	1	NA	0	1	0	0	0	0	3	2	1	1	1	1	NA	NA	15	0	4
39	0	60	1	1	16	1.7	1.7	1.7	1.3	1.3	643	577	494	364	364	1	NA	0	1	0	0	0	0	4	3	1.5	1	1	1	NA	NA	2	0	4
40	0	42	1	1	15	1.52	1.52	1	1	0.8	298		264	288	288	1	NA	0	1	0	0	0	0	4	4	3	1	1	0	NA	NA		1
